# Supplementary material for: Using Google Health Trends to investigate COVID-19 incidence in Africa
Source: PLoS One. 2022 Jun 7;17(6):e0269573. doi: 10.1371/journal.pone.0269573 (PMC9173636; doi:10.1371/journal.pone.0269573)
Supplement: S1 Table — (XLSX) [file pone.0269573.s002.xlsx]

## Sheet: page_title
TITLE	Using Google Health Trends to investigate COVID-19 incidence in Africa
AUTHORS	Alexander Fulk, Daniel Romero-Alvarez, Qays Abu-Saymeh, Jarron M. Saint Onge, A. Townsend Peterson, Folashade B. Agusto
DESCRIPTION	Supplementary Table 1
	Raw data for the predictors used to explore patterns of Google Health Trends search queries and COVID-19 incidence in 54 African countries.

## Sheet: internet_accessibility
Country	Percentage of population with access to electricity	Fixed total number of broadband subscriptions in the country	Fixed broadband subscriptions per 100 people	Fixed total number of telephone subscriptions in a country	Fixed telephone subscriptions per 100 people	Percentage of Individuals using the Internet	Total number of mobile cellular subscriptions in a country	Mobile cellular subscriptions per 100 people	Secure Internet servers per 1 million people
Algeria	100	3067022	7.26294	4200919	9.94809	47.7	47154264	111.665	50.0313
Angola	43.2593	109561	0.355605	171858	0.557803	14.3	13288421	43.1305	14.7367
Benin	41.5292	27034	0.235384	48508	0.422358	20	9461872	82.3843	9.91429
Botswana	64.8517	45011	1.95386	141077	6.12394	41.4138	4004089	173.811	210.965
Burkina Faso	14.4	13818	0.0699594	76760	0.388629	16	19339109	97.9123	3.39544
Burundi	11.0243	3791	0.0328778	20936	0.181569	2.66075	6643411	57.6156	9.19295
Cameroon	62.6601	17987	0.0713309	902253	3.57806	23.2	18455836	73.1902	15.149
Cape (Cabo) Verde	93.586	15657	2.87936	62680	11.527	57.2	610328	112.241	549.156
Central African Republic	32.4204	608	0.0130294	2193	0.0469959	4.3	1279261	27.4145	1.0537
Chad	11.7594	334	0.00215794	9036	0.0583807	6.5	6984130	45.1237	0.68979
Comoros	81.9228	1106	0.129982	10042	1.18018	8.47817	575218	67.6022	7.05147
Congo	68.5184	500	0.01	17000	0.332636	8.7	5000000	95.3405	6.13325
Cote d'Ivoire	66.9912	175918	0.701729	302398	1.20625	43.8	33807850	134.858	44.5239
Democratic Republic of the Congo	18.9777	4620	0.00549555	NA	NA	8.6	36470600	43.3822	3.03028
Djibouti	60.3954	25508	2.66007	36855	3.84337	55.7	395037	41.1959	45.195
Egypt	100	6579762	6.68515	7865286	7.99126	45	93784497	95.2866	35.3329
Equatorial Guinea	67.0325	1620	0.123761	10848	0.82874	26.2	591223	45.1669	19.9117
Eritrea	49.6155	1000	0.0293007	66170	1.93882	1.3	695000	20.364	0.311141
Eswatini	76.504	8000	0.711234	41000	3.64508	30.3	1052000	93.5273	93.195
Ethiopia	44.98	62950	0.0591636	1181000	1.10996	18.6	39600000	37.2181	1.47218
Gabon	93.0357	29099	1.37306	21818	1.0295	62	2930554	138.281	25.3155
Gambia	60.3	4433	0.194422	44000	1.92975	19.8	3181393	139.529	22.1493
Ghana	82.3946	62320	0.209359	278379	0.93519	39	40934875	137.517	45.0065
Guinea	44	1213	0.00977099	NA	NA	18	12013000	96.7675	4.93296
Guinea-Bissau	28.662	1227	0.0638756	0	0	3.93051	1590381	82.7926	3.64408
Kenya	75	371498	0.722863	65644	0.127731	17.8	49501430	96.3202	248.165
Lesotho	47	5763	0.273345	8328	0.395005	29.7878	2380804	113.831	63.0509
Liberia	25.9183	9000	0.191399	8000	0.174	8	2660000	56.569	4.86088
Libya	67	318000	4.8323	1576000	23.9487	21.7589	6020000	91.4793	1050.39
Madagascar	25.9078	27211	0.103612	69046	0.262909	9.8	10654710	40.5703	8.41698
Malawi	18.02	11358	0.0626019	14992	0.082631	13.7822	7076906	39.0058	16.3725
Mali	50.9	120934	0.633901	228097	1.19562	13	21955565	115.085	10.3266
Mauritania	44.5269	13222	0.300274	59959	1.36168	20.801	4566502	103.706	7.2917
Mauritius	97.466	274200	21.6385	434300	34.2728	58.5962	1918000	151.359	515.125
Morocco	100	1552599	4.30929	2199140	6.10379	64.8039	44737885	124.172	369.574
Mozambique	31.1	70142	0.237802	63006	0.213609	10	14074248	47.7158	20.5163
Namibia	53.8739	61968	2.53106	154816	6.32341	51	2759293	112.702	146.721
Niger	17.6	8650	0.0400419	114352	0.529349	5.25049	8778884	40.6385	0.857975
Nigeria	56.5	73965	0.0377614	140491	0.0717249	42	172730603	88.1842	74.8195
Rwanda	34.7166	7501	0.060974	12960	0.105349	21.7676	9700609	78.8541	71.2761
Sao Tome and Principe	71	1557	0.737817	5299	2.51104	29.9312	162610	77.0561	60.4494
Senegal	66.9594	129820	0.81883	302243	1.90638	46	16559942	104.451	19.3908
Seychelles	100	19696	20.2851	20290	20.8968	58.7698	178946	184.298	96420
Sierra Leone	26.1	NA	NA	17000	0.227017	9	6625000	88.4699	5.24752
Somalia	35.2555	98000	0.671731	74800	0.498393	2.00405	7653040	50.9923	8.54761
South Africa	91.2299	1107013	1.9155	3345440	5.78871	56.1674	92427958	159.931	14353.1
South Sudan	28.2019	200	0.00182217	NA	NA	7.97743	3672871	33.463	3.43515
Sudan	59.7835	31352	0.075002	136923	0.327555	30.8703	30100412	72.0079	4.46801
Tanzania	35.559	861234	1.52936	124238	0.220619	25	43497261	77.2414	39.0998
Togo	51.3453	26156	0.331546	37691	0.477761	12.3602	6144507	77.8861	19.6725
Tunisia	99.8	1014395	8.7711	1302015	11.258	64.1908	14769594	127.707	270.977
Uganda	42.65	9485	0.022198	186902	0.437412	23.7065	24472033	57.2726	21.979
Zambia	39.8126	43365	0.249918	100444	0.578871	14.3	15470270	89.157	36.2801
Zimbabwe	41.0416	203056	1.40632	268849	1.86199	27.0555	12908992	89.4049	67.666

## Sheet: demographics
Country	Percentage of people 15 years and above that are literate	Percentage of people with basic handwashing facilities	Population density people per square km of land area	Total population	Total urban population	Percentage of urban population	Percentage of people using at least basic drinking water services	Percentage of people using at least basic sanitation services	Percentage of people using safely managed drinking water services	Percentage of people using safely managed sanitation services
Algeria	81.4	87.8797	17.7301	43053054	31510100	73.189	93.5559	87.5866	NA	17.6875
Angola	NA	33.9466	24.7131	31825295	21061025	66.177	55.8429	49.877	NA	NA
Benin	42.4	16.7173	101.854	11801151	5648149	47.861	66.4147	16.4529	NA	NA
Botswana	NA	NA	3.97742	2303697	1616550	70.172	90.3377	77.2692	NA	NA
Burkina Faso	41.2	22.6892	72.1913	20321378	6092349	29.98	47.8881	19.4021	NA	NA
Burundi	NA	6.1441	435.178	11530580	1541177	13.366	60.8305	45.8212	NA	NA
Cameroon	77.1	14.5805	53.344	549935	14741256	56.968	60.3849	39.0756	NA	NA
Cape (Cabo) Verde	NA	NA	134.93	25876380	364029	66.195	87.0832	73.8538	NA	NA
Central African Republic	37.4	NA	7.49041	4745185	1982064	41.77	46.3338	25.3197	NA	NA
Chad	NA	17.6655	12.2917	15946876	3712273	23.279	38.7006	8.34248	NA	NA
Comoros	NA	15.5735	447.244	850886	248152	29.164	80.1675	35.8566	NA	NA
Congo	80.3	56.1144	15.3568	86790567	3625010	67.373	73.2178	20.1729	45.3548	NA
Cote d'Ivoire	47.2	28.3556	78.8341	25716544	13176900	51.239	72.8689	32.1349	36.5491	NA
Democratic Republic of the Congo	NA	7.35026	37.0826	5380508	39095679	45.046	43.2433	20.456	NA	NA
Djibouti	NA	NA	41.3684	973560	758549	77.915	75.6323	63.6054	NA	36.4404
Egypt	NA	92.7384	98.8735	100388073	42895824	42.73	99.1057	94.193	NA	60.7405
Equatorial Guinea	NA	NA	46.6657	1355986	984812	72.627	64.6658	66.3128	NA	NA
Eritrea	76.6	NA	32	3546421	1149670	36	51.8497	11.94	NA	NA
Eswatini	NA	NA	66.0576	1148130	275333	23.981	69.0087	58.352	NA	NA
Ethiopia	NA	23.348	109.225	112078730	23788710	21.225	41.06	7.31633	11.4448	NA
Gabon	84.7	NA	8.22476	2172579	1949694	89.741	85.771	47.4133	NA	NA
Gambia	NA	12.2815	225.307	2347706	1453958	61.931	77.9916	39.2311	NA	NA
Ghana	79	44.6461	130.821	30417856	17249054	56.707	81.4534	18.4722	36.4116	NA
Guinea	NA	26.2898	50.5222	12771246	4661505	36.5	61.8987	22.7193	NA	NA
Guinea-Bissau	NA	6.40294	66.6539	1920922	840922	43.777	66.6344	20.538	NA	NA
Kenya	81.5	31.6652	90.2994	52573973	14461523	27.507	58.9163	29.0511	NA	NA
Lesotho	NA	2.11711	69.4378	2125268	607508	28.585	68.6499	42.7543	NA	NA
Liberia	NA	1.7617	50.0309	4937374	2548426	51.615	72.948	16.9735	NA	NA
Libya	NA	NA	3.79563	6777452	5448597	80.393	98.5289	100	NA	26.1115
Madagascar	74.8	NA	45.1399	26969307	10210849	37.861	54.404	10.5068	NA	NA
Malawi	62.1435	8.70396	192.441	18628747	3199301	17.174	68.8319	26.2261	NA	NA
Mali	35.4738	52.2321	15.635	19658031	8479688	43.136	78.2608	39.3354	NA	18.7094
Mauritania	53.4976	42.999	4.27216	4525696	2466821	54.507	70.6962	48.4355	NA	NA
Mauritius	91.3254	NA	623.302	1265711	515980	40.766	99.8663	95.5048	NA	NA
Morocco	73.75	NA	80.7285	36471769	22975026	62.994	86.7785	88.5036	70.2664	38.7502
Mozambique	60.6554	12.227	37.5085	30366036	11092106	36.528	55.694	29.3603	NA	NA
Namibia	91.5273	44.5999	2.97375	2494530	1273258	51.042	82.5411	34.5037	NA	NA
Niger	30.5604	9.30583	17.7177	23310715	3850231	16.517	50.2731	13.5667	NA	9.60482
Nigeria	62.016	41.9489	215.065	200963599	102806948	51.157	71.3766	39.1718	20.1326	26.6546
Rwanda	73.2156	4.61728	498.66	12626950	2186104	17.313	57.7133	66.5738	NA	NA
Sao Tome and Principe	92.8166	41.3399	219.821	215056	158277	73.598	84.2902	42.9749	NA	NA
Senegal	51.9004	24.1459	82.3475	16296364	7765706	47.653	80.6779	51.474	NA	21.4558
Seychelles	95.8677	NA	210.352	97625	55762	57.119	96.249	100	NA	NA
Sierra Leone	43.2063	19.2751	105.987	7813215	3319366	42.484	60.807	15.6527	9.91913	13.3495
Somalia	37.8	9.83125	23.9235	15442905	7034861	45.554	52.4362	38.3364	NA	NA
South Africa	87.0467	43.9926	47.6301	58558270	39149717	66.856	92.6787	75.7471	NA	NA
South Sudan	34.5228	NA	NA	11062113	2201250	19.899	40.676	11.3217	NA	NA
Sudan	60.6972	23.4374	NA	42813238	14957233	34.936	60.2671	36.575	NA	NA
Tanzania	77.8872	47.9527	63.5791	58005463	20011885	34.5	56.7265	29.9134	NA	25.3789
Togo	63.7456	10.4748	145.047	8082366	3414638	42.248	65.1288	16.1321	NA	NA
Tunisia	79.0364	78.6869	74.4413	11694719	8099061	69.254	96.2547	90.9214	92.6575	78.1183
Uganda	76.5275	21.2225	213.062	44269594	10784516	24.361	49.104	18.4723	7.0658	NA
Zambia	86.748	13.9381	23.3415	17861030	7871713	44.072	59.9638	26.3701	NA	NA
Zimbabwe	88.6934	36.7913	37.3246	14645468	4717305	32.21	64.0512	36.2214	NA	NA

## Sheet: economics
Country	GDP based on current U.S.$ value	GDP per capita based on current U.S.$ value	Percentage of GDP for current health expenditure
Algeria	170000000000	3948.3	6.22
Angola	94635415870	2973.6	2.55
Benin	14390709095	1219.4	2.49
Botswana	18340510789	7961.34	5.85
Burkina Faso	15745810235	774.8	5.63
Burundi	3012334882	261.247	7.74
Cameroon	38760467033	1497.9	3.53
Cape (Cabo) Verde	1981845741	3603.8	5.36
Central African Republic	2220307369	467.9	10.99
Chad	11314951343	709.5	4.1
Comoros	1185728677	1393.52	4.59
Congo	10820591131	2011.1	2.14
Cote d'Ivoire	58792205642	2286.2	4.19
Democratic Republic of the Congo	47319624204	545.2	3.3
Djibouti	3318716359	3408.8	2.32
Egypt	303000000000	3020	4.95
Equatorial Guinea	11026774945	8131.9	3
Eritrea	6500000000	642.51	4.09
Eswatini	4405405802	4819.42	6.54
Ethiopia	96107662398	857.5	3.3
Gabon	16657960228	7667.4	2.75
Gambia	1763819048	751.3	3.09
Ghana	66983634224	2202.1	3.54
Guinea	13590281809	1064.1	3.93
Guinea-Bissau	1340389411	697.784	7
Kenya	95503088538	1816.5	5.17
Lesotho	2460072444	1157.54	9.28
Liberia	3070518100	621.9	6.74
Libya	52076250948	7683.75	6.05013
Madagascar	14083906357	522.2	4.79
Malawi	7666704427	411.552	9.33
Mali	17510141171	890.737	3.88
Mauritania	7593752450	1677.92	4.58
Mauritius	14180444557	11203.5	5.83
Morocco	119000000000	3204.1	5.31
Mozambique	14934159926	491.805	8.17
Namibia	12366527719	4957.46	7.95
Niger	12928145120	554.601	7.33
Nigeria	448000000000	2229.86	3.89
Rwanda	10122472590	801.656	7.54
Sao Tome and Principe	4.29017e+08	1994.91	6.27
Senegal	23578084052	1446.83	3.98
Seychelles	1698843063	17401.7	5.11
Sierra Leone	3941474311	504.463	16.06
Somalia	204000000000	314.54	2.6
South Africa	351000000000	6001.4	8.25
South Sudan	11997800760	1119.65	6.4
Sudan	18902284476	441.506	4.51
Tanzania	63177068175	1122.12	3.63
Togo	5459979417	675.542	6.17
Tunisia	38797709924	3317.54	7.29
Uganda	34387229486	776.769	6.53
Zambia	23064722446	1291.34	4.93
Zimbabwe	21440758800	1463.99	4.73

## Sheet: health
Country	Community health workers per 1,000 people	Hospital beds per 1,000 people	Total life expectancy (years) at birth	Nurses and midwives per 1,000 people	Percentage of people at risk of catastrophic expenditure for surgical care	Percentage of people at risk of impoverishing expenditure for surgical care	Percentage of population 15-49 years with HIV	Prevalence of moderate or severe food insecurity in the population	Prevalence of severe food insecurity in the population	Smoking prevalence for people above 15 years	Physicians per 1,000 people	Average weekly cases over the studied period	Cumulative total deaths over the studied period
Algeria	NA	1.9	76.7	1.5477	5.9	5.2	0.1	17.6	NA	15.6	1.7879	2344.19	6254
Angola	NA	NA	60.8	0.4075	10.6	7.1	1.9	66.5	22.2	NA	0.2146	608.221	1756
Benin	NA	0.5	61.5	0.3888	60.4	61	1	NA	NA	6.4	NA	249.419	161
Botswana	0.083	NA	69.275	5.403	13.8	25.9	20.7	66.7	66.7	20	0.5269	2002.93	2439
Burkina Faso	0.1	0.4	61.2	0.8829	69.5	75.9	0.7	47.7	9.1	12.5	0.0847	163.267	318
Burundi	0.072	NA	61.247	0.8526	83.9	99	1	NA	NA	NA	0.1001	164.988	38
Cameroon	NA	1.3	58.9	0.9164	62.7	61.9	3.1	71.2	44.2	NA	NA	993.186	1851
Cape (Cabo) Verde	0.1	2.1	72.8	1.2983	19.8	17.7	0.6	37.7	9.6	9.1	NA	431.488	352
Central African Republic	NA	NA	52.8	0.2063	75.2	75.3	3.5	NA	NA	NA	NA	131.5	101
Chad	0.4	NA	54	0.2322	68.3	57.1	1.2	NA	NA	NA	0.0434	58.4767	181
Comoros	NA		64.118	0.6285	73.3	52.3	0.1	NA	NA	14	0.2715	47.7442	154
Congo	NA	NA	64.3	0.6271	60	48.2	3.1	NA	NA	26.9	NA	159.314	367
Cote d'Ivoire	NA	NA	57.4	0.6048	65.3	46.6	2.4	58.1	28.6	NA	NA	686.279	707
Democratic Republic of the Congo	NA	NA	60.4	1.1101	76.1	86.7	0.8	NA	NA	NA	0.074	655.663	1205
Djibouti	NA	1.4	66.6	0.7288	NA	NA	0.8	NA	NA	13.1	NA	140	189
Egypt	NA	1.6	71.8	1.9262	30.3	12.3	0.1	34.2	10.1	25.2	0.7993	3452.66	21667
Equatorial Guinea	0.5	2.1	58.4	0.5024	NA	NA	7.2	NA	NA	NA	0.4017	128.639	175
Eritrea	NA	NA	65.9	1.4397	NA	NA	0.6	NA	NA	5.7	NA	77.5698	73
Eswatini	NA	NA	59.401	4.1415	11.3	21.3	27	63.3	NA	NA	NA	527.674	1292
Ethiopia	0.4	NA	66.2	0.7135	NA	NA	0.9	57.9	NA	4.4	0.0986	3871.64	6911
Gabon	0.7	6.3	66.2	2.946	14.7	9.8	3.5	NA	NA	NA	0.6819	321.43	288
Gambia	NA	1.1	61.7	1.5447	41.3	59.6	1.9	54.3	31.3	15.5	NA	114.977	342
Ghana	0.6	0.9	63.8	4.2001	19.3	23.8	1.7	51.1	7.9	3.9	0.1359	1456.52	1283
Guinea	0.5	NA	61.2	0.1238	91.3	92.7	1.4	74.1	46.5	NA	NA	350.419	389
Guinea-Bissau	1.645	NA	58.003	0.6851	67.9	64.2	3.4	NA	NA	NA	0.1274	70.6977	149
Kenya	NA	1.4	66.3	1.1656	38.9	46.1	4.5	56.5	19.1	10.7	NA	2866.63	5364
Lesotho	NA	NA	53.705	3.2567	30.4	43.4	22.8	77.8	50	26.7	0.0692	167.384	665
Liberia	0.1	0.8	63.7	0.5321	35.5	72.1	1.5	88.5	62.2	9.8	NA	68.6512	287
Libya	NA	NA	72.724	6.5305	NA	NA	0.2	35.9	16.8	NA	2.0905	3848.2	5676
Madagascar	NA	0.2	66.7	0.146	61.9	86	0.3	NA	NA	NA	NA	498.814	1027
Malawi	0.723	1.3	63.798	0.4386	90.5	100	8.9	82.2	51.7	14.5	0.0358	713.523	2343
Mali	0.007	0.1	58.893	0.3585	62.2	55.4	1.2	NA	NA	12.3	0.1286	175.209	658
Mauritania	0.3	0.4	64.704	0.9252	64.1	47	0.2	44.8	NA	NA	0.1865	412.349	862
Mauritius	0.194	3.4	74.4163	3.5152	11.7	1.7	1.2	20.5	6.2	21.6	2.5331	165.616	240
Morocco	NA	1	76.453	1.3887	27.3	15.2	0.1	NA	NA	23.4	0.7308	10694	14837
Mozambique	0.045	0.7	60.163	0.6847	24.7	70.4	12.4	68.4	42.5	16.6	0.0838	1744.39	1976
Namibia	NA	2.7	63.373	1.954	16.6	25.1	11.5	56.4	39	21.4	0.4182	1474.55	3613
Niger	NA	0.4	62.024	0.2695	93.1	93.4	0.2	83	51.7	7.7	0.0433	69.2674	274
Nigeria	0.128	0.5	54.332	1.1792	69.2	51.5	1.3	44.1	6.5	5.8	0.3806	2346.49	3027
Rwanda	1.359	1.6	68.7	1.2044	50	66.5	2.6	NA	NA	12.3	0.134	1107.64	1348
Sao Tome and Principe	1.002	2.9	70.17	1.9242	NA	NA	NA	NA	NA	NA	0.0531	35.3837	57
Senegal	0	0.3	67.665	0.3127	47.5	41.2	0.4	40.7	NA	8.2	0.0691	856.337	1890
Seychelles	NA	3.6	72.8415	8.0773	0.4	2.2	NA	14.3	3.2	21.5	2.1212	239.453	131
Sierra Leone	0.023	0.4	54.309	0.2239	49.9	59.2	1.6	81.4	72.7	24.8	0.0251	74.3256	123
Somalia	NA	0.9	57.068	0.1119	NA	NA	0.1	NA	NA	NA	0.023	220.977	1333
South Africa	0.192	2.3	63.857	1.3078	15	27.1	19	42.9	29.2	20.3	0.9054	33518.9	90854
South Sudan	NA	NA	57.604	NA	NA	NA	2.5	84.9	NA	NA	NA	137.372	135
Sudan	0.151	0.7	65.095	0.6952	59	40	0.2	48.9	NA	NA	0.2618	441.802	3298
Tanzania	NA	0.7	65.015	0.5843	40.9	61.2	4.8	69.3	36.9	14.8	0.014	15.8954	734
Togo	NA	0.7	60.76	0.4102	63.1	59.6	2.2	68.1	32.2	7.4	0.0774	286.035	246
Tunisia	NA	2.2	76.505	2.5136	12.8	2.6	0.1	20	NA	32.7	1.3025	8138.7	25548
Uganda	0.194	0.5	62.973	1.2382	74.2	75.1	5.8	66.3	NA	10	0.168	1421.07	3285
Zambia	0.287	2	63.51	1.3376	NA	NA	11.5	NA	NA	13.8	1.1867	2424.06	3716
Zimbabwe	NA	1.7	61.195	1.9346	NA	NA	12.8	66.7	NA	15.8	0.2096	1487.65	4940

## Sheet: miscellaneous
Country	Volatility score for a country calculated using weekly incidence
Algeria	0.228664
Angola	0.216331
Benin	0.215993
Botswana	0.214677
Burkina Faso	0.208156
Burundi	0.256192
Cameroon	0.602989
Cape (Cabo) Verde	0.209255
Central African Republic	0.299631
Chad	0.27788
Comoros	0.22092
Congo	0.815694
Cote d'Ivoire	0.309221
Democratic republic of the congo	0.249176
Djibouti	0.305897
Egypt	0.210941
Equatorial Guinea	0.511639
Eritrea	0.316119
Eswatini	0.19556
Ethiopia	0.207637
Gabon	0.268269
Gambia	0.322985
Ghana	0.361529
Guinea	0.448758
GuineaBissau	0.352322
Kenya	0.258539
Lesotho	0.379708
Liberia	0.303135
Libya	0.210342
Madagascar	0.218088
Malawi	0.231059
Mali	0.273146
Mauritania	0.216218
Mauritius	0.153253
Morocco	0.160391
Mozambique	0.175875
Namibia	0.168304
Niger	0.279487
Nigeria	0.189148
Rwanda	0.193889
Sao Tome and Principe	0.447664
Senegal	0.20576
Seychelles	0.252602
Sierra Leone	0.331735
Somalia	0.275335
South Africa	0.222217
South Sudan	0.262972
Sudan	0.391282
Tanzania	0.350642
Togo	0.176725
Tunisia	0.221679
Uganda	0.303217
Zambia	0.194349
Zimbabwe	0.185299
