# Supplementary material for: Using Google Health Trends to investigate COVID-19 incidence in Africa
Source: PLoS One. 2022 Jun 7;17(6):e0269573. doi: 10.1371/journal.pone.0269573 (PMC9173636; doi:10.1371/journal.pone.0269573)
Supplement: S2 Table — Results of multiple linear regression analysis performed between COVID-19 incidence and Google Health Trends search queries from four selected terms. (XLSX) [file pone.0269573.s003.xlsx]

## Sheet: page_title
TITLE	Using Google Health Trends to investigate COVID-19 incidence in Africa
AUTHORS	Alexander Fulk, Daniel Romero-Alvarez, Qays Abu-Saymeh, Jarron M. Saint Onge, A. Townsend Peterson, Folashade B. Agusto
DESCRIPTION	Supplementary Table 2
	Date of the first COVID-19 case reported in Africa. Results of linear regression analysis performed between COVID-19 incidence and Google Health Trends search queries from four selected terms.

## Sheet: Supp_table2_terms.csv
Country	Day of First Case	Adjusted R2 all english terms	Recovery of search terms	Adjusted R2 all english terms diff	Recovery of search terms	Adjusted R2 with additional languages	Recovery of search terms	Adjusted R2 Cases diff lang	Recovery of search terms	Adjusted R2 using either all english or with languages	Adjusted R2 diff using either all english or with languages
Algeria	2020-02-25	0.329053	All terms provided information	-0.00244783	All terms provided information	0.190322	All terms provided information	-0.0231715	All terms provided information	0.329053	-0.0231715
Angola	2020-03-20	0.169773	All terms provided information	-0.0398161	All terms provided information	0.171722	All terms provided information	-0.037867	All terms provided information	0.171722	-0.0398161
Benin	2020-03-16	0.0434737	All terms provided information	-0.00879359	All terms provided information	-0.0225353	All terms provided information	-0.03919	All terms provided information	0.0434737	-0.03919
Botswana	2020-03-30	0.0510082	All terms provided information	9.24e-06	All terms provided information	x				0.0510082	9.24e-06
Burkina Faso	2020-03-10	-0.0279679	All terms provided information	-0.025303	All terms provided information	-0.0272999	All terms provided information	-0.0265423	All terms provided information	-0.0279679	-0.0265423
Burundi	2020-03-31	0.0173	N information for pandemic	-0.0335509	N information for pandemic	-0.0046647	All terms provided information	-0.0464832	All terms provided information	0.0173	-0.0464832
Cameroon	2020-03-06	0.0114543	All terms provided information	-0.0280715	All terms provided information	0.0361483	All terms provided information	-0.0226893	All terms provided information	0.0361483	-0.0280715
Cape (Cabo) Verde	2020-03-20	0.10313	All terms provided information	0.0322143	All terms provided information	0.11308	No information for Sintomas.coronavÃ.rus	-0.0202248	No information for Sintomas.coronavÃ.rus	0.11308	0.0322143
Central African Republic	2020-03-15	-0.020966	No information for 'coronavirus symptoms' and 'pandemic	-0.02422	No information for 'coronavirus symptoms' and 'pandemic	-0.020966	No information for either language specific term	-0.02422	No information for either language specific term	-0.020966	-0.02422
Chad	2020-03-19	-0.00608108	No information for 'coronavirus symptoms' and 'pandemic	0.0123612	No information for 'coronavirus symptoms' and 'pandemic	-0.0196778	All terms provided information	-0.00386328	All terms provided information	-0.0196778	0.0123612
Comoros	2020-04-30	-0.0146588	No information for 'coronavirus symptoms' and 'pandemic	-0.00730662	No information for 'coronavirus symptoms' and 'pandemic	-0.0235897	No information for SymptÃ.mes.coronavirus	-0.019608	No information for SymptÃ.mes.coronavirus	-0.0235897	-0.019608
Congo	2020-03-15	0.0425703	All terms provided information	0.00249039	All terms provided information	0.0465801	All terms provided information	0.0203714	All terms provided information	0.0465801	0.0203714
Cote d'Ivoire	2020-03-11	0.0362952	All terms provided information	0.0157537	All terms provided information	0.0505553	All terms provided information	-0.0169053	All terms provided information	0.0505553	-0.0169053
Djibouti	2020-03-18	-0.0108569	All terms provided information	-0.00283371	All terms provided information	-0.0064191	All terms provided information	0.0514177	All terms provided information	-0.0108569	0.0514177
DRC	2020-03-11	0.0825859	All terms provided information	-0.0260979	All terms provided information	0.0833895	All terms provided information	-0.0250454	All terms provided information	0.0833895	-0.0260979
Egypt	2020-02-14	0.121887	All terms provided information	-0.0465966	All terms provided information	0.0657701	All terms provided information	-0.04006	All terms provided information	0.121887	-0.0465966
Equatorial Guinea	2020-03-15	-0.0137423	No information for 'coronavirus symptoms' and 'pandemic	-0.00425468	No information for 'coronavirus symptoms' and 'pandemic	-0.0137423	No information for either language specific term	-0.00425468	No information for either language specific term	-0.0137423	-0.00425468
Eritrea	2020-03-21	0.0017859	No information for 'coronavirus symptoms' and 'pandemic	-0.0242222	No information for 'coronavirus symptoms' and 'pandemic	x				0.0017859	-0.0242222
Eswatini	2020-03-14	0.0539686	All terms provided information	-0.0438429	All terms provided information	x				0.0539686	-0.0438429
Ethiopia	2020-03-13	0.199341	All terms provided information	-0.0186914	All terms provided information	x				0.199341	-0.0186914
Gabon	2020-03-14	0.00814641	All terms provided information	-0.00962239	All terms provided information	0.0295814	All terms provided information	-0.00914997	All terms provided information	0.0295814	-0.00962239
Gambia	2020-03-17	0.0501169	All terms provided information	-0.0057108	All terms provided information	x				0.0501169	-0.0057108
Ghana	2020-03-14	0.150575	All terms provided information	-0.0430716	All terms provided information	x				0.150575	-0.0430716
Guinea	2020-03-13	0.0720025	All terms provided information	-0.0163972	All terms provided information	0.0538219	All terms provided information	-0.014038	All terms provided information	0.0720025	-0.0163972
GuineaBissau	2020-03-25	0.0559626	No information for 'coronavirus symptoms' and 'pandemic	0.243192	No information for 'coronavirus symptoms' and 'pandemic	0.0610527	No information for Sintomas.coronavÃ.rus	0.223039	No information for Sintomas.coronavÃ.rus	0.0610527	0.243192
Kenya	2020-03-13	0.188353	All terms provided information	-0.0442676	All terms provided information	x				0.188353	-0.0442676
Lesotho	2020-05-13	0.0467251	All terms provided information	0.0827907	All terms provided information	x				0.0467251	0.0827907
Liberia	2020-03-16	-0.0186434	All terms provided information	-0.0445659	All terms provided information	x				-0.0186434	-0.0445659
Libya	2020-03-24	0.116831	All terms provided information	-0.017265	All terms provided information	x				0.116831	-0.017265
Madagascar	2020-03-20	-0.0177575	All terms provided information	-0.0359358	All terms provided information	0.0963773	All terms provided information	-0.0361603	All terms provided information	0.0963773	-0.0361603
Malawi	2020-04-02	0.0216471	All terms provided information	-0.0402582	All terms provided information	x				0.0216471	-0.0402582
Mali	2020-03-25	0.012422	All terms provided information	-0.0368162	All terms provided information	-0.00730645	All terms provided information	-0.0258555	All terms provided information	0.012422	-0.0368162
Mauritania	2020-03-14	0.0360559	All terms provided information	-0.0490223	All terms provided information	0.0542803	All terms provided information	-0.0448535	All terms provided information	0.0542803	-0.0490223
Mauritius	2020-03-18	0.00506233	All terms provided information	-0.0412362	All terms provided information	-0.0131372	All terms provided information	-0.0432638	All terms provided information	-0.0131372	-0.0432638
Morocco	2020-03-02	0.0492614	All terms provided information	-0.0433325	All terms provided information	0.0596072	All terms provided information	-0.0372322	All terms provided information	0.0596072	-0.0433325
Mozambique	2020-03-22	0.104281	All terms provided information	-0.0409709	All terms provided information	0.0888064	All terms provided information	-0.0300869	All terms provided information	0.104281	-0.0409709
Namibia	2020-03-14	0.108434	All terms provided information	-0.0365578	All terms provided information	x				0.108434	-0.0365578
Niger	2020-03-20	-0.0269117	All terms provided information	-0.00114687	All terms provided information	-0.0159795	All terms provided information	0.0728253	All terms provided information	-0.0269117	0.0728253
Nigeria	2020-02-28	0.0692183	All terms provided information	-0.040942	All terms provided information	x				0.0692183	-0.040942
Rwanda	2020-03-14	0.0241112	All terms provided information	-0.0278649	All terms provided information	0.0326202	No information for SymptÃ.mes.coronavirus	-0.0326461	No information for SymptÃ.mes.coronavirus	0.0326202	-0.0326461
Sao Tome and Principe	2020-04-06	0.0229201	No information for 'coronavirus symptoms' and 'pandemic	-0.0232195	No information for 'coronavirus symptoms' and 'pandemic	0.0110241	No information for Sintomas.coronavÃ.rus	-0.0350072	No information for Sintomas.coronavÃ.rus	0.0229201	-0.0350072
Senegal	2020-03-16	0.0680982	All terms provided information	0.0114765	All terms provided information	0.0700958	All terms provided information	0.017995	All terms provided information	0.0700958	0.017995
Seychelles	2020-03-14	0.0603094	All terms provided information	-0.0447617	All terms provided information	0.0603094	No information for either language specific term	-0.0447617	No information for either language specific term	0.0603094	-0.0447617
Sierra Leone	2020-03-31	-0.0299626	All terms provided information	-0.0431051	All terms provided information	x				-0.0299626	-0.0431051
Somalia	2020-03-16	0.00799169	All terms provided information	-0.027679	All terms provided information	x				0.00799169	-0.027679
South Africa	2020-03-05	0.0847559	All terms provided information	-0.0351642	All terms provided information	x				0.0847559	-0.0351642
South Sudan	2020-04-05	-0.0184711	All terms provided information	-0.0194933	All terms provided information	x				-0.0184711	-0.0194933
Sudan	2020-03-14	-0.0314336	All terms provided information	-0.0342802	All terms provided information	x				-0.0314336	-0.0342802
Tanzania	2020-03-16	0.0125399	All terms provided information	0.0708475	All terms provided information	x				0.0125399	0.0708475
Togo	2020-03-06	0.0711997	All terms provided information	-0.04083	All terms provided information	0.0784971	All terms provided information	-0.0247324	All terms provided information	0.0784971	-0.04083
Tunisia	2020-03-04	0.065272	All terms provided information	-0.0447387	All terms provided information	0.0781773	All terms provided information	-0.0139078	All terms provided information	0.0784971	-0.0447387
Uganda	2020-03-21	0.0874182	All terms provided information	-0.0264505	All terms provided information	x				0.0874182	-0.0264505
Zambia	2020-03-18	0.0743702	All terms provided information	-0.0152843	All terms provided information	x				0.0743702	-0.0152843
Zimbabwe	2020-03-20	0.0573564	All terms provided information	-0.0465807	All terms provided information	x				0.0573564	-0.0465807
