# Supplementary material for: Using Google Health Trends to investigate COVID-19 incidence in Africa
Source: PLoS One. 2022 Jun 7;17(6):e0269573. doi: 10.1371/journal.pone.0269573 (PMC9173636; doi:10.1371/journal.pone.0269573)
Supplement: S3 Table — (XLSX) [file pone.0269573.s004.xlsx]

## Sheet: page_title
TITLE	Using Google Health Trends to investigate COVID-19 incidence in Africa
AUTHORS	Alexander Fulk, Daniel Romero-Alvarez, Qays Abu-Saymeh, Jarron M. Saint Onge, A. Townsend Peterson, Folashade B. Agusto
DESCRIPTION	Supplementary Table 3
	Univariate and multivariate linear regression analysis to explore the association between adjusted R2 of Google Health Trends search queries and COVID-19 incidence in 54 African countries

## Sheet: univariate_linear_regressions
Variables	No. Countries	R2	Adj R2	Degrees of Freedom	P value	No. Countries diff	R2 diff	Adj R2 diff	Degrees of Freedom diff	P value diff
Percentage of population with access to electricity	54	0.1299	0.1132	52	0.007427	54	0.03025	0.0116	52	0.2085
Percentage of population with access to electricity log	54	0.1344	0.1177	52	0.006401	54	0.022	0.003191	52	0.2845
Average weekly cases over the studied period	54	0.04398	0.02559	52	0.128	54	0.01979	0.0009391	52	0.3103
Average weekly cases over the studied period log	54	0.3839	0.372	52	5.871e-07	54	0.137	0.1204	52	0.005878
Community health workers per 1,000 people	26	0.004608	-0.03687	24	0.7418	26	0.3018	0.2727	24	0.003653
Community health workers per 1,000 people log					*R2 value not obtainable due to zero value for indicator					*R2 value not obtainable due to zero value for indicator
Cumulative total deaths over the studied period	54	0.03572	0.01717	52	0.1711	54	0.01794	-0.0009473	52	0.3343
Cumulative total deaths over the studied period log	54	0.3113	0.2981	52	1.169e-05	54	0.06102	0.04296	52	0.07175
Percentage of GDP for current health expenditure	54	0.1041	0.08687	52	0.01734	54	0.0003238	-0.0189	52	0.8972
Percentage of GDP for current health expenditure log	54	0.08104	0.06337	52	0.03694	54	0.0005834	-0.01864	52	0.8624
Fixed total number of broadband subscriptions in the country	53	0.1447	0.128	51	0.00495	53	0.01383	-0.005506	51	0.4017
Fixed total number of broadband subscriptions in the country log	53	0.2702	0.2559	51	6.631e-05	53	0.06448	0.04614	51	0.06654
Fixed broadband subscriptions per 100 people	53	0.01094	-0.008452	51	0.456	53	0.02351	0.004362	51	0.273
Fixed broadband subscriptions per 100 people log	53	0.09832	0.08064	51	0.02223	53	0.01597	-0.00332	51	0.3672
Fixed total number of telephone subscriptions in a country	51	0.1987	0.1824	49	0.001043	51	0.02339	0.003459	49	0.284
Fixed total number of telephone subscriptions in a country log					*R2 value not obtainable due to zero value for indicator					*R2 value not obtainable due to zero value for indicator
Fixed telephone subscriptions per 100 people	51	0.02128	0.001307	49	0.307	51	0.01756	-0.002492	49	0.354
Fixed telephone subscriptions per 100 people log					*R2 value not obtainable due to zero value for indicator					*R2 value not obtainable due to zero value for indicator
GDP based on current U.S.$ value	54	0.1248	0.108	52	0.00879	54	0.03231	0.0137	52	0.1934
GDP based on current U.S.$ value log	54	0.2262	0.2114	52	0.0002781	54	0.07463	0.05684	52	0.04564
GDP per capita based on current U.S.$ value	54	0.009259	-0.009794	52	0.4888	54	0.01307	-0.005907	52	0.4104
GDP per capita based on current U.S.$ value log	54	0.07391	0.0561	52	0.04674	54	0.007468	-0.01162	52	0.5344
Hospital beds per 1,000 people	37	0.005975	-0.02243	35	0.6493	37	0.002437	-0.02606	35	0.7717
Hospital beds per 1,000 people log	37	0.03239	0.00474	35	0.2865	37	0.003212	-0.02527	35	0.739
Percentage of Individuals using the Internet	54	0.06653	0.04858	52	0.05968	54	0.01266	-0.006329	52	0.4179
Percentage of Individuals using the Internet log	54	0.1048	0.08756	52	0.01696	54	0.02638	0.007656	52	0.2406
Total life expectancy (years) at birth	54	0.1472	0.1308	52	0.004181	54	0.02843	0.009749	52	0.2229
Total life expectancy (years) at birth log	54	0.1453	0.1288	52	0.004464	54	0.02898	0.01031	52	0.2184
Percentage of people 15 years and above that are literate	36	0.192	0.1682	34	0.007517	36	0.03597	0.007619	34	0.2679
Percentage of people 15 years and above that are literate log	36	0.2122	0.189	34	0.0047	36	0.048	0.02	34	0.1992
Total number of mobile cellular subscriptions in a country	54	0.1116	0.09448	52	0.01357	54	0.03024	0.01159	52	0.2085
Total number of mobile cellular subscriptions in a country log	54	0.1645	0.1484	52	0.002345	54	0.04542	0.02706	52	0.1218
Mobile cellular subscriptions per 100 people	54	0.04188	0.02345	52	0.1377	54	0.004422	-0.01472	52	0.6328
Mobile cellular subscriptions per 100 people log	54	0.05155	0.03331	52	0.09875	54	0.00194	-0.01725	52	0.7518
Nurses and midwives per 1,000 people	53	0.03111	0.01212	51	0.2064	53	0.01101	-0.008379	51	0.4546
Nurses and midwives per 1,000 people log	53	0.06975	0.05151	51	0.05601	53	0.009773	-0.009643	51	0.4813
Percentage of people using at least basic drinking water services	54	0.05616	0.03801	52	0.08445	54	0.008499	-0.01057	52	0.5073
Percentage of people using at least basic drinking water services log	54	0.04768	0.02937	52	0.1127	54	0.006062	-0.01305	52	0.5757
Percentage of people using at least basic sanitation services	54	0.05231	0.03409	52	0.09621	54	0.01979	0.00094	52	0.3103
Percentage of people using at least basic sanitation services log	54	0.0297	0.01104	52	0.2127	54	0.01555	-0.003385	52	0.369
Percentage of people using safely managed drinking water services	9	0.006054	-0.1359	7	0.8423	9	0.019	-0.1211	7	0.7236
Percentage of people using safely managed drinking water services log	9	0.003013	-0.1394	7	0.8885	9	0.0002829	-0.1425	7	0.9657
Percentage of people using safely managed sanitation services	12	0.01472	-0.08381	10	0.7072	12	0.1384	0.05223	10	0.2337
Percentage of people using safely managed sanitation services log	12	0.02739	-0.06987	10	0.6072	12	0.1418	0.05593	10	0.2277
Percentage of people with basic handwashing facilities	40	0.2333	0.2132	38	0.001593	40	0.0489	0.02387	38	0.1703
Percentage of people with basic handwashing facilities log	40	0.1661	0.1441	38	0.009054	40	0.08021	0.056	38	0.07659
Physicians per 1,000 people	39	0.07706	0.05212	37	0.08708	39	0.03882	0.01284	37	0.2293
Physicians per 1,000 people log	39	0.1274	0.1039	37	0.02568	39	0.06738	0.04218	37	0.1105
Total population	54	0.1168	0.09986	52	0.01141	54	0.008317	-0.01075	52	0.5119
Total population log	54	0.1331	0.1164	52	0.006682	54	0.01197	-0.007026	52	0.4309
Population density as people per square km of land area	52	0.03537	0.01608	50	0.1818	52	0.0292	0.009786	50	0.2258
Population density as people per square km of land area log	52	0.00806	-0.01178	50	0.5268	52	0.008868	-0.01095	50	0.5067
Percentage of population 15-49 years with HIV	52	0.001171	-0.01881	50	0.8096	52	0.003203	-0.01673	50	0.6903
Percentage of population 15-49 years with HIV log	52	0.002914	-0.01703	50	0.7039	52	0.01202	-0.00774	50	0.4391
Prevalence of moderate or severe food insecurity in the population	35	0.1575	0.1319	33	0.01826	35	0.05875	0.03022	33	0.1607
Prevalence of moderate or severe food insecurity in the population log	35	0.1258	0.09932	33	0.03655	35	0.05335	0.02467	33	0.1819
Prevalence of severe food insecurity in the population	25	0.1895	0.1542	23	0.02964	25	0.06086	0.02003	23	0.2345
Prevalence of severe food insecurity in the population log	25	0.07351	0.03323	23	0.1899	25	0.08204	0.04213	23	0.1651
Percentage of people at risk of catastrophic expenditure for surgical care	44	0.2027	0.1837	42	0.002166	44	0.02622	0.003035	42	0.2937
Percentage of people at risk of catastrophic expenditure for surgical care log	44	0.1501	0.1299	42	0.009359	44	0.02979	0.006695	42	0.2625
Percentage of people at risk of impoverishing expenditure for surgical care	44	0.1594	0.1394	42	0.007264	44	0.02023	-0.003101	42	0.3571
Percentage of people at risk of impoverishing expenditure for surgical care log	44	0.1211	0.1002	42	0.02063	44	0.03626	0.01331	42	0.2157
Secure Internet servers per 1 million people	54	0.0004909	-0.01873	52	0.8736	54	0.008921	-0.01014	52	0.4969
Secure Internet servers per 1 million people log	54	0.08945	0.07194	52	0.02802	54	0.032	0.01338	52	0.1956
Smoking prevalence for people above 15 years	35	0.006595	-0.02351	33	0.6428	35	0.0002044	-0.03009	33	0.935
Smoking prevalence for people above 15 years log	35	0.01797	-0.01179	33	0.4427	35	0.0001043	-0.0302	33	0.9536
Total urban population	54	0.1296	0.1128	52	0.007505	54	0.03	0.01135	52	0.2104
Total urban population log	54	0.1683	0.1523	52	0.002065	54	0.04324	0.02484	52	0.1314
Percentage of urban population	54	0.0526	0.03438	52	0.09528	54	8.306e-06	-0.01922	52	0.9835
Percentage of urban population log	54	0.05133	0.03309	52	0.09947	54	0.0001361	-0.01909	52	0.9333
Volatility score for a country calculated using weekly incidence	54	0.04672	0.02839	52	0.1165	54	0.06905	0.05114	52	0.05491
Volatility score for a country calculated using weekly incidence log	54	0.06529	0.04732	52	0.0622	54	0.09751	0.08015	52	0.02152

## Sheet: stepwise_linear_regressions
Multiple linear regression with different predictors
Best model logaritmically untransformed predictors
Standard Adjusted R2~				Adjusted R2 from differenced model~
Percentage of GDP for current health expenditure				Volatility score for a country calculated using weekly incidence
Total life expectancy (years) at birth
Mobile cellular subscriptions per 100 people
Total population
GDP per capita based on current U.S.$ value
Percentage of individuals using the Internet
Total urban population
Total number of mobile cellular subscriptions in a country
Average weekly cases over the studied period
Volatility score for a country calculated using weekly incidence
F-stat =	4.468			F-stat =	3.857
Adjusted R2 =	0.3955			Adjusted R2 =	0.05114
p value =	0.0002464			p value =	0.05491
Best model logarithmically transformed predictors
Standard Adjusted R2~				Adjusted R2 from differenced model~
Average weekly cases over the studied period				Average weekly cases over the studied period
Percentage of GDP for current health expenditure
Total life expectancy (years) at birth
F-stat =	16.36			F-stat =	8.253
Adjusted R2 =	0.4651			Adjusted R2 =	0.1204
p value =	1.539e-07			p value =	0.005878

## Sheet: lasso_regressions
Lasso Regression Analysis Results
Best model logaritmically untransformed predictors
Standard Adjusted R2~				Adjusted R2 from differenced model~
Total life expectancy (years) at birth				Volatility score for a country calculated using weekly incidence
				Access to electricity
F-stat =	8.978			F-stat =	2.772
Adjusted R2 =	0.1308			Adjusted R2 =	0.06267
p value =	0.004181			p value =	0.072
Best model logarithmically transformed predictors
Standard Adjusted R2~				Adjusted R2 from differenced model~
Percentage of population with access to electricity				Volatility
Average weekly cases over the studied period				Avg weekly cases
Cumulative total deaths over the study period
Percentage of GDP for current health expenditure
Total life expectancy (years) at birth
Total population
F-stat =	8.317			F-stat =	5.022
Adjusted R2 =	0.4531			Adjusted R2 =	0.1318
p value =	3.69e-06			p value =	0.01022
